# Supplementary material for: Comparative Analysis of Maintenance Treatments in Patients with Newly Diagnosed Advanced Ovarian Cancer After First-Line Platinum-Based Regimens
Source: Cancers (Basel). 2025 Nov 20;17(22):3714. doi: 10.3390/cancers17223714 (PMC12651439; doi:10.3390/cancers17223714)
Supplement: Supplementary file 1 [file cancers-17-03714-s001.zip]

Archive with 1 entries (1 files):
- cancers-3921548-supplementary.pdf
